# Supplementary material for: Peptidylarginine Deiminase Inhibition Abolishes the Production of Large Extracellular Vesicles From Giardia intestinalis, Affecting Host-Pathogen Interactions by Hindering Adhesion to Host Cells
Source: Front Cell Infect Microbiol. 2020 Sep 23;10:417. doi: 10.3389/fcimb.2020.00417 (PMC7539837; doi:10.3389/fcimb.2020.00417)
Supplement: Supplementary Table 1 — Proteomic content in SEVs and LEVs. [file Table_1.xlsx]

## Sheet: Total EVs
Protein Ids	Fasta headers
tr|A8B1T3|A8B1T3_GIAIC	>tr|A8B1T3|A8B1T3_GIAIC Ribosomal protein L27 OS=Giardia intestinalis (strain ATCC 50803 / WB clone C6) OX=184922 GN=GL50803_8462 PE=4 SV=1
tr|A8B1Y1|A8B1Y1_GIAIC	>tr|A8B1Y1|A8B1Y1_GIAIC VSP OS=Giardia intestinalis (strain ATCC 50803 / WB clone C6) OX=184922 GN=GL50803_137740 PE=4 SV=1
tr|A8B2T1|A8B2T1_GIAIC	>tr|A8B2T1|A8B2T1_GIAIC Coiled-coil protein OS=Giardia intestinalis (strain ATCC 50803 / WB clone C6) OX=184922 GN=GL50803_8610 PE=4 SV=1
tr|A8B348|A8B348_GIAIC	>tr|A8B348|A8B348_GIAIC Uncharacterized protein OS=Giardia intestinalis (strain ATCC 50803 / WB clone C6) OX=184922 GN=GL50803_6544 PE=4 SV=1
tr|A8B373|A8B373_GIAIC	>tr|A8B373|A8B373_GIAIC Rhodanese domain-containing protein OS=Giardia intestinalis (strain ATCC 50803 / WB clone C6) OX=184922 GN=GL50803_6752 PE=4 SV=1
tr|A8B3P9|A8B3P9_GIAIC	>tr|A8B3P9|A8B3P9_GIAIC Acyl-CoA synthetase OS=Giardia intestinalis (strain ATCC 50803 / WB clone C6) OX=184922 GN=GL50803_86511 PE=4 SV=1
tr|A8B9A6|A8B9A6_GIAIC;tr|A8B8E9|A8B8E9_GIAIC;tr|A8BKI4|A8BKI4_GIAIC	>tr|A8B9A6|A8B9A6_GIAIC MFS domain-containing protein OS=Giardia intestinalis (strain ATCC 50803 / WB clone C6) OX=184922 GN=GL50803_114777 PE=4 SV=1;>tr|A8B8E9|A8B8E9_GIAIC Uncharacterized protein OS=Giardia intestinalis (strain ATCC 50803 / WB clone C6)
tr|A8B8M0|A8B8M0_GIAIC	>tr|A8B8M0|A8B8M0_GIAIC Uncharacterized protein OS=Giardia intestinalis (strain ATCC 50803 / WB clone C6) OX=184922 GN=GL50803_11342 PE=4 SV=1
tr|A8B8X5|A8B8X5_GIAIC	>tr|A8B8X5|A8B8X5_GIAIC p60 katanin OS=Giardia intestinalis (strain ATCC 50803 / WB clone C6) OX=184922 GN=GL50803_8389 PE=4 SV=1
tr|A8B966|A8B966_GIAIC	>tr|A8B966|A8B966_GIAIC 4-methyl-5-thiazole monophosphate biosynthesis enzyme OS=Giardia intestinalis (strain ATCC 50803 / WB clone C6) OX=184922 GN=GL50803_9088 PE=4 SV=1
tr|A8B9H1|A8B9H1_GIAIC	>tr|A8B9H1|A8B9H1_GIAIC Protein 21.1 OS=Giardia intestinalis (strain ATCC 50803 / WB clone C6) OX=184922 GN=GL50803_12139 PE=4 SV=1
tr|A8B9L4|A8B9L4_GIAIC	>tr|A8B9L4|A8B9L4_GIAIC Uncharacterized protein OS=Giardia intestinalis (strain ATCC 50803 / WB clone C6) OX=184922 GN=GL50803_8560 PE=4 SV=1
tr|A8BB58|A8BB58_GIAIC	>tr|A8BB58|A8BB58_GIAIC Uncharacterized protein OS=Giardia intestinalis (strain ATCC 50803 / WB clone C6) OX=184922 GN=GL50803_137739 PE=4 SV=1
tr|A8BC67|A8BC67_GIAIC	>tr|A8BC67|A8BC67_GIAIC Peptidyl-prolyl cis-trans isomerase OS=Giardia intestinalis (strain ATCC 50803 / WB clone C6) OX=184922 GN=GL50803_17163 PE=3 SV=1
tr|A8BCS1|A8BCS1_GIAIC	>tr|A8BCS1|A8BCS1_GIAIC Spindle pole protein, putative OS=Giardia intestinalis (strain ATCC 50803 / WB clone C6) OX=184922 GN=GL50803_7031 PE=4 SV=1
tr|A8BH21|A8BH21_GIAIC	>tr|A8BH21|A8BH21_GIAIC Ser/Thr protein kinase OS=Giardia intestinalis (strain ATCC 50803 / WB clone C6) OX=184922 GN=GL50803_15410 PE=4 SV=1
tr|A8BI13|A8BI13_GIAIC	>tr|A8BI13|A8BI13_GIAIC Alpha-6 giardin OS=Giardia intestinalis (strain ATCC 50803 / WB clone C6) OX=184922 GN=GL50803_14551 PE=4 SV=1
tr|A8BK86|A8BK86_GIAIC	>tr|A8BK86|A8BK86_GIAIC Uncharacterized protein OS=Giardia intestinalis (strain ATCC 50803 / WB clone C6) OX=184922 GN=GL50803_10196 PE=4 SV=1
tr|A8BKJ8|A8BKJ8_GIAIC	>tr|A8BKJ8|A8BKJ8_GIAIC Polyadenylate-binding protein, putative OS=Giardia intestinalis (strain ATCC 50803 / WB clone C6) OX=184922 GN=GL50803_5942 PE=4 SV=1
tr|A8BL61|A8BL61_GIAIC	>tr|A8BL61|A8BL61_GIAIC Dynein light chain OS=Giardia intestinalis (strain ATCC 50803 / WB clone C6) OX=184922 GN=GL50803_9848 PE=3 SV=1
tr|A8BM82|A8BM82_GIAIC	>tr|A8BM82|A8BM82_GIAIC Wos2 protein OS=Giardia intestinalis (strain ATCC 50803 / WB clone C6) OX=184922 GN=GL50803_10429 PE=4 SV=1
tr|A8BNV2|A8BNV2_GIAIC	>tr|A8BNV2|A8BNV2_GIAIC Uncharacterized protein OS=Giardia intestinalis (strain ATCC 50803 / WB clone C6) OX=184922 GN=GL50803_113284 PE=4 SV=1
tr|A8BPE3|A8BPE3_GIAIC	>tr|A8BPE3|A8BPE3_GIAIC 4-alpha-glucanotransferase, amylo-alpha-1,6-glucosidase OS=Giardia intestinalis (strain ATCC 50803 / WB clone C6) OX=184922 GN=GL50803_10885 PE=4 SV=1
tr|A8BPK1|A8BPK1_GIAIC	>tr|A8BPK1|A8BPK1_GIAIC Rac/Rho-like protein OS=Giardia intestinalis (strain ATCC 50803 / WB clone C6) OX=184922 GN=GL50803_8496 PE=4 SV=1
tr|A8BPT2|A8BPT2_GIAIC	>tr|A8BPT2|A8BPT2_GIAIC Protein 21.1 OS=Giardia intestinalis (strain ATCC 50803 / WB clone C6) OX=184922 GN=GL50803_17551 PE=4 SV=1
tr|A8BQ62|A8BQ62_GIAIC	>tr|A8BQ62|A8BQ62_GIAIC Putative_PNPOx domain-containing protein OS=Giardia intestinalis (strain ATCC 50803 / WB clone C6) OX=184922 GN=GL50803_5810 PE=4 SV=1
tr|A8BQS7|A8BQS7_GIAIC	>tr|A8BQS7|A8BQS7_GIAIC Heat shock protein HSP 90-alpha OS=Giardia intestinalis (strain ATCC 50803 / WB clone C6) OX=184922 GN=GL50803_13864 PE=4 SV=1
tr|A8BS32|A8BS32_GIAIC	>tr|A8BS32|A8BS32_GIAIC Uncharacterized protein OS=Giardia intestinalis (strain ATCC 50803 / WB clone C6) OX=184922 GN=GL50803_21201 PE=4 SV=1
tr|A8BS66|A8BS66_GIAIC	>tr|A8BS66|A8BS66_GIAIC Mitogen-activated protein kinase OS=Giardia intestinalis (strain ATCC 50803 / WB clone C6) OX=184922 GN=GL50803_22850 PE=3 SV=1
tr|A8BS67|A8BS67_GIAIC	>tr|A8BS67|A8BS67_GIAIC Sjogrens syndrome nuclear autoantigen 1-like protein OS=Giardia intestinalis (strain ATCC 50803 / WB clone C6) OX=184922 GN=GL50803_16263 PE=4 SV=1
tr|A8BSJ7|A8BSJ7_GIAIC	>tr|A8BSJ7|A8BSJ7_GIAIC Uncharacterized protein OS=Giardia intestinalis (strain ATCC 50803 / WB clone C6) OX=184922 GN=GL50803_34653 PE=4 SV=1
tr|A8BT25|A8BT25_GIAIC	>tr|A8BT25|A8BT25_GIAIC Thioredoxin domain-containing protein OS=Giardia intestinalis (strain ATCC 50803 / WB clone C6) OX=184922 GN=GL50803_9355 PE=4 SV=1
tr|A8BTQ0|A8BTQ0_GIAIC	>tr|A8BTQ0|A8BTQ0_GIAIC Phospholipase B-like OS=Giardia intestinalis (strain ATCC 50803 / WB clone C6) OX=184922 GN=GL50803_93548 PE=3 SV=1
tr|A8BU80|A8BU80_GIAIC	>tr|A8BU80|A8BU80_GIAIC Peroxiredoxin 1 OS=Giardia intestinalis (strain ATCC 50803 / WB clone C6) OX=184922 GN=GL50803_15383 PE=4 SV=1
tr|A8BVR8|A8BVR8_GIAIC	>tr|A8BVR8|A8BVR8_GIAIC NAC-A/B domain-containing protein OS=Giardia intestinalis (strain ATCC 50803 / WB clone C6) OX=184922 GN=GL50803_5604 PE=4 SV=1
tr|A8BWM0|A8BWM0_GIAIC	>tr|A8BWM0|A8BWM0_GIAIC Uncharacterized protein OS=Giardia intestinalis (strain ATCC 50803 / WB clone C6) OX=184922 GN=GL50803_35999 PE=4 SV=1
tr|A8BX22|A8BX22_GIAIC	>tr|A8BX22|A8BX22_GIAIC Stress-induced-phosphoprotein 1 OS=Giardia intestinalis (strain ATCC 50803 / WB clone C6) OX=184922 GN=GL50803_27310 PE=4 SV=1
tr|E2RTP3|E2RTP3_GIAIC	>tr|E2RTP3|E2RTP3_GIAIC Alcohol dehydrogenase lateral transfer candidate OS=Giardia intestinalis (strain ATCC 50803 / WB clone C6) OX=184922 GN=GL50803_3593 PE=4 SV=1
tr|E2RTP4|E2RTP4_GIAIC	>tr|E2RTP4|E2RTP4_GIAIC Alpha-1 giardin OS=Giardia intestinalis (strain ATCC 50803 / WB clone C6) OX=184922 GN=GL50803_11654 PE=4 SV=1
tr|E2RTZ1|E2RTZ1_GIAIC	>tr|E2RTZ1|E2RTZ1_GIAIC Pyruvate-flavodoxin oxidoreductase OS=Giardia intestinalis (strain ATCC 50803 / WB clone C6) OX=184922 GN=GL50803_114609 PE=4 SV=1
tr|E2RTZ2|E2RTZ2_GIAIC	>tr|E2RTZ2|E2RTZ2_GIAIC Rab1a OS=Giardia intestinalis (strain ATCC 50803 / WB clone C6) OX=184922 GN=GL50803_9558 PE=4 SV=1
tr|E2RU17|E2RU17_GIAIC	>tr|E2RU17|E2RU17_GIAIC Rab2a OS=Giardia intestinalis (strain ATCC 50803 / WB clone C6) OX=184922 GN=GL50803_15567 PE=4 SV=1
tr|E2RU99|E2RU99_GIAIC	>tr|E2RU99|E2RU99_GIAIC Branched-chain amino acid aminotransferase lateral transfer candidate OS=Giardia intestinalis (strain ATCC 50803 / WB clone C6) OX=184922 GN=GL50803_6184 PE=4 SV=1
tr|A8B3J7|A8B3J7_GIAIC	>tr|A8B3J7|A8B3J7_GIAIC Aldehyde-alcohol dehydrogenase OS=Giardia intestinalis (strain ATCC 50803 / WB clone C6) OX=184922 GN=GL50803_93358 PE=3 SV=1
tr|A8B5K6|A8B5K6_GIAIC	>tr|A8B5K6|A8B5K6_GIAIC Protein 21.1 OS=Giardia intestinalis (strain ATCC 50803 / WB clone C6) OX=184922 GN=GL50803_14859 PE=4 SV=1
tr|A8B6Z3|A8B6Z3_GIAIC	>tr|A8B6Z3|A8B6Z3_GIAIC WD-40 repeat protein family OS=Giardia intestinalis (strain ATCC 50803 / WB clone C6) OX=184922 GN=GL50803_10822 PE=4 SV=1
tr|A8B8F8|A8B8F8_GIAIC	>tr|A8B8F8|A8B8F8_GIAIC Ribosomal protein L12 OS=Giardia intestinalis (strain ATCC 50803 / WB clone C6) OX=184922 GN=GL50803_14938 PE=3 SV=1
tr|A8BA49|A8BA49_GIAIC	>tr|A8BA49|A8BA49_GIAIC Uncharacterized protein OS=Giardia intestinalis (strain ATCC 50803 / WB clone C6) OX=184922 GN=GL50803_16507 PE=4 SV=1
tr|A8BBT5|A8BBT5_GIAIC	>tr|A8BBT5|A8BBT5_GIAIC Axoneme-associated protein GASP-180 OS=Giardia intestinalis (strain ATCC 50803 / WB clone C6) OX=184922 GN=GL50803_16745 PE=4 SV=1
tr|A8BDV4|A8BDV4_GIAIC	>tr|A8BDV4|A8BDV4_GIAIC FixW protein, putative OS=Giardia intestinalis (strain ATCC 50803 / WB clone C6) OX=184922 GN=GL50803_6289 PE=4 SV=1
tr|A8BEJ1|A8BEJ1_GIAIC	>tr|A8BEJ1|A8BEJ1_GIAIC Aminoacyl-histidine dipeptidase OS=Giardia intestinalis (strain ATCC 50803 / WB clone C6) OX=184922 GN=GL50803_15832 PE=4 SV=1
tr|A8BER9|A8BER9_GIAIC	>tr|A8BER9|A8BER9_GIAIC Median body protein OS=Giardia intestinalis (strain ATCC 50803 / WB clone C6) OX=184922 GN=GL50803_16343 PE=4 SV=1
tr|A8BH09|A8BH09_GIAIC	>tr|A8BH09|A8BH09_GIAIC Translation initiation inhibitor OS=Giardia intestinalis (strain ATCC 50803 / WB clone C6) OX=184922 GN=GL50803_480 PE=4 SV=1
tr|A8BH18|A8BH18_GIAIC	>tr|A8BH18|A8BH18_GIAIC Kinase, NEK OS=Giardia intestinalis (strain ATCC 50803 / WB clone C6) OX=184922 GN=GL50803_11390 PE=4 SV=1
tr|A8BL06|A8BL06_GIAIC	>tr|A8BL06|A8BL06_GIAIC Uncharacterized protein OS=Giardia intestinalis (strain ATCC 50803 / WB clone C6) OX=184922 GN=GL50803_7520 PE=4 SV=1
tr|A8BL74|A8BL74_GIAIC	>tr|A8BL74|A8BL74_GIAIC Uncharacterized protein OS=Giardia intestinalis (strain ATCC 50803 / WB clone C6) OX=184922 GN=GL50803_9861 PE=4 SV=1
tr|A8BNC0|A8BNC0_GIAIC	>tr|A8BNC0|A8BNC0_GIAIC Coiled-coil protein OS=Giardia intestinalis (strain ATCC 50803 / WB clone C6) OX=184922 GN=GL50803_113677 PE=4 SV=1
tr|A8BVD3|A8BVD3_GIAIC	>tr|A8BVD3|A8BVD3_GIAIC Transketolase OS=Giardia intestinalis (strain ATCC 50803 / WB clone C6) OX=184922 GN=GL50803_9704 PE=4 SV=1
tr|A8BYL1|A8BYL1_GIAIC	>tr|A8BYL1|A8BYL1_GIAIC Uncharacterized protein OS=Giardia intestinalis (strain ATCC 50803 / WB clone C6) OX=184922 GN=GL50803_13584 PE=4 SV=1
tr|A8BZ22|A8BZ22_GIAIC	>tr|A8BZ22|A8BZ22_GIAIC Translation elongation factor OS=Giardia intestinalis (strain ATCC 50803 / WB clone C6) OX=184922 GN=GL50803_13561 PE=4 SV=1
tr|E2RTQ9|E2RTQ9_GIAIC	>tr|E2RTQ9|E2RTQ9_GIAIC Alpha-2 giardin OS=Giardia intestinalis (strain ATCC 50803 / WB clone C6) OX=184922 GN=GL50803_7796 PE=4 SV=1
tr|E2RU75|E2RU75_GIAIC	>tr|E2RU75|E2RU75_GIAIC Giardia trophozoite antigen GTA-1 OS=Giardia intestinalis (strain ATCC 50803 / WB clone C6) OX=184922 GN=GL50803_17090 PE=4 SV=1
tr|A8BEZ6|A8BEZ6_GIAIC	>tr|A8BEZ6|A8BEZ6_GIAIC Delta giardin OS=Giardia intestinalis (strain ATCC 50803 / WB clone C6) OX=184922 GN=GL50803_86676 PE=4 SV=1
tr|A8BQ26|A8BQ26_GIAIC	>tr|A8BQ26|A8BQ26_GIAIC Pyruvate, phosphate dikinase OS=Giardia intestinalis (strain ATCC 50803 / WB clone C6) OX=184922 GN=GL50803_9909 PE=3 SV=1
tr|A8BXV9|A8BXV9_GIAIC	>tr|A8BXV9|A8BXV9_GIAIC Protein 21.1 OS=Giardia intestinalis (strain ATCC 50803 / WB clone C6) OX=184922 GN=GL50803_9030 PE=4 SV=1
tr|A8BZ89|A8BZ89_GIAIC	>tr|A8BZ89|A8BZ89_GIAIC Eukaryotic translation initiation factor 5A OS=Giardia intestinalis (strain ATCC 50803 / WB clone C6) OX=184922 GN=GL50803_14614 PE=3 SV=1
tr|E2RTN7|E2RTN7_GIAIC	>tr|E2RTN7|E2RTN7_GIAIC Gamma giardin OS=Giardia intestinalis (strain ATCC 50803 / WB clone C6) OX=184922 GN=GL50803_17230 PE=4 SV=1
tr|E2RU97|E2RU97_GIAIC	>tr|E2RU97|E2RU97_GIAIC 14-3-3 protein OS=Giardia intestinalis (strain ATCC 50803 / WB clone C6) OX=184922 GN=GL50803_6430 PE=3 SV=1
tr|A8B440|A8B440_GIAIC	>tr|A8B440|A8B440_GIAIC Protein 21.1 OS=Giardia intestinalis (strain ATCC 50803 / WB clone C6) OX=184922 GN=GL50803_27925 PE=4 SV=1
tr|E2RTW4|E2RTW4_GIAIC;tr|E2RTT4|E2RTT4_GIAIC	>tr|E2RTW4|E2RTW4_GIAIC Protein disulfide isomerase PDI5 OS=Giardia intestinalis (strain ATCC 50803 / WB clone C6) OX=184922 GN=GL50803_8064 PE=4 SV=1
tr|A8B431|A8B431_GIAIC	>tr|A8B431|A8B431_GIAIC Bip OS=Giardia intestinalis (strain ATCC 50803 / WB clone C6) OX=184922 GN=GL50803_17121 PE=3 SV=1
tr|A8B820|A8B820_GIAIC	>tr|A8B820|A8B820_GIAIC Protein 21.1 OS=Giardia intestinalis (strain ATCC 50803 / WB clone C6) OX=184922 GN=GL50803_17060 PE=4 SV=1
tr|A8BH19|A8BH19_GIAIC	>tr|A8BH19|A8BH19_GIAIC Kinase, NEK OS=Giardia intestinalis (strain ATCC 50803 / WB clone C6) OX=184922 GN=GL50803_15409 PE=4 SV=1
tr|A8BGV6|A8BGV6_GIAIC	>tr|A8BGV6|A8BGV6_GIAIC Phosphoglycerate kinase OS=Giardia intestinalis (strain ATCC 50803 / WB clone C6) OX=184922 GN=GL50803_90872 PE=3 SV=1
tr|E2RU95|E2RU95_GIAIC	>tr|E2RU95|E2RU95_GIAIC UPL-1 OS=Giardia intestinalis (strain ATCC 50803 / WB clone C6) OX=184922 GN=GL50803_9779 PE=4 SV=1
tr|A8BCR6|A8BCR6_GIAIC	>tr|A8BCR6|A8BCR6_GIAIC Cytosolic HSP70 OS=Giardia intestinalis (strain ATCC 50803 / WB clone C6) OX=184922 GN=GL50803_88765 PE=3 SV=1
tr|A8B4Z7|A8B4Z7_GIAIC;tr|A8B518|A8B518_GIAIC	>tr|A8B4Z7|A8B4Z7_GIAIC Kinesin-3 OS=Giardia intestinalis (strain ATCC 50803 / WB clone C6) OX=184922 GN=GL50803_102101 PE=3 SV=1;>tr|A8B518|A8B518_GIAIC Kinesin-3 OS=Giardia intestinalis (strain ATCC 50803 / WB clone C6) OX=184922 GN=GL50803_112846 PE=3 S
tr|A8B6L8|A8B6L8_GIAIC	>tr|A8B6L8|A8B6L8_GIAIC 40S ribosomal protein S6 OS=Giardia intestinalis (strain ATCC 50803 / WB clone C6) OX=184922 GN=GL50803_14620 PE=3 SV=1
tr|A8B9C8|A8B9C8_GIAIC	>tr|A8B9C8|A8B9C8_GIAIC DNA-directed RNA polymerase subunit D OS=Giardia intestinalis (strain ATCC 50803 / WB clone C6) OX=184922 GN=GL50803_10055 PE=4 SV=1
tr|A8BBU1|A8BBU1_GIAIC	>tr|A8BBU1|A8BBU1_GIAIC Diphthine synthase OS=Giardia intestinalis (strain ATCC 50803 / WB clone C6) OX=184922 GN=GL50803_28666 PE=4 SV=1
tr|A8BCR1|A8BCR1_GIAIC	>tr|A8BCR1|A8BCR1_GIAIC Protein 21.1 OS=Giardia intestinalis (strain ATCC 50803 / WB clone C6) OX=184922 GN=GL50803_7021 PE=4 SV=1
tr|A8BEW2|A8BEW2_GIAIC	>tr|A8BEW2|A8BEW2_GIAIC Uncharacterized protein OS=Giardia intestinalis (strain ATCC 50803 / WB clone C6) OX=184922 GN=GL50803_9183 PE=4 SV=1
tr|A8BFE3|A8BFE3_GIAIC	>tr|A8BFE3|A8BFE3_GIAIC 40S ribosomal protein S4 OS=Giardia intestinalis (strain ATCC 50803 / WB clone C6) OX=184922 GN=GL50803_11359 PE=3 SV=1
tr|A8BIB1|A8BIB1_GIAIC	>tr|A8BIB1|A8BIB1_GIAIC Uncharacterized protein OS=Giardia intestinalis (strain ATCC 50803 / WB clone C6) OX=184922 GN=GL50803_92602 PE=4 SV=1
tr|A8BR70|A8BR70_GIAIC	>tr|A8BR70|A8BR70_GIAIC Protein 21.1 OS=Giardia intestinalis (strain ATCC 50803 / WB clone C6) OX=184922 GN=GL50803_6081 PE=4 SV=1
tr|A8BRA9|A8BRA9_GIAIC	>tr|A8BRA9|A8BRA9_GIAIC Protein 21.1 OS=Giardia intestinalis (strain ATCC 50803 / WB clone C6) OX=184922 GN=GL50803_17379 PE=4 SV=1
tr|A8BU55|A8BU55_GIAIC	>tr|A8BU55|A8BU55_GIAIC Protein 21.1 OS=Giardia intestinalis (strain ATCC 50803 / WB clone C6) OX=184922 GN=GL50803_17568 PE=4 SV=1
tr|A8BUY6|A8BUY6_GIAIC	>tr|A8BUY6|A8BUY6_GIAIC Lyase_8 domain-containing protein OS=Giardia intestinalis (strain ATCC 50803 / WB clone C6) OX=184922 GN=GL50803_15347 PE=4 SV=1
tr|A8BYK7|A8BYK7_GIAIC	>tr|A8BYK7|A8BYK7_GIAIC Uncharacterized protein OS=Giardia intestinalis (strain ATCC 50803 / WB clone C6) OX=184922 GN=GL50803_41212 PE=4 SV=1
tr|A8BZ58|A8BZ58_GIAIC	>tr|A8BZ58|A8BZ58_GIAIC Ribosomal protein S18 OS=Giardia intestinalis (strain ATCC 50803 / WB clone C6) OX=184922 GN=GL50803_15551 PE=3 SV=1
tr|A8BZD3|A8BZD3_GIAIC	>tr|A8BZD3|A8BZD3_GIAIC Ribosomal protein S5 OS=Giardia intestinalis (strain ATCC 50803 / WB clone C6) OX=184922 GN=GL50803_12981 PE=4 SV=1
tr|D3KHQ0|D3KHQ0_GIAIC	>tr|D3KHQ0|D3KHQ0_GIAIC Uncharacterized protein OS=Giardia intestinalis (strain ATCC 50803 / WB clone C6) OX=184922 GN=GL50803_16922 PE=4 SV=1
tr|E2RU45|E2RU45_GIAIC	>tr|E2RU45|E2RU45_GIAIC Vacuolar protein sorting 35 OS=Giardia intestinalis (strain ATCC 50803 / WB clone C6) OX=184922 GN=GL50803_23833 PE=4 SV=1
tr|A8B2W2|A8B2W2_GIAIC	>tr|A8B2W2|A8B2W2_GIAIC Uncharacterized protein OS=Giardia intestinalis (strain ATCC 50803 / WB clone C6) OX=184922 GN=GL50803_22268 PE=4 SV=1
tr|A8B4Q1|A8B4Q1_GIAIC	>tr|A8B4Q1|A8B4Q1_GIAIC NOD3 protein, putative OS=Giardia intestinalis (strain ATCC 50803 / WB clone C6) OX=184922 GN=GL50803_4165 PE=4 SV=1
tr|A8B9T2|A8B9T2_GIAIC	>tr|A8B9T2|A8B9T2_GIAIC Kinase, NEK OS=Giardia intestinalis (strain ATCC 50803 / WB clone C6) OX=184922 GN=GL50803_97130 PE=4 SV=1
tr|A8BFN7|A8BFN7_GIAIC	>tr|A8BFN7|A8BFN7_GIAIC RNA-dependent helicase p68, putative OS=Giardia intestinalis (strain ATCC 50803 / WB clone C6) OX=184922 GN=GL50803_17497 PE=4 SV=1
tr|A8BJ08|A8BJ08_GIAIC	>tr|A8BJ08|A8BJ08_GIAIC Ubiquitin OS=Giardia intestinalis (strain ATCC 50803 / WB clone C6) OX=184922 GN=GL50803_7110 PE=4 SV=1
tr|A8BKB3|A8BKB3_GIAIC	>tr|A8BKB3|A8BKB3_GIAIC Uncharacterized protein OS=Giardia intestinalis (strain ATCC 50803 / WB clone C6) OX=184922 GN=GL50803_10182 PE=4 SV=1
tr|A8BKF1|A8BKF1_GIAIC	>tr|A8BKF1|A8BKF1_GIAIC Ribosomal protein P1B OS=Giardia intestinalis (strain ATCC 50803 / WB clone C6) OX=184922 GN=GL50803_17337 PE=3 SV=1
tr|A8BKK9|A8BKK9_GIAIC	>tr|A8BKK9|A8BKK9_GIAIC Uncharacterized protein OS=Giardia intestinalis (strain ATCC 50803 / WB clone C6) OX=184922 GN=GL50803_37517 PE=4 SV=1
tr|A8BKZ3|A8BKZ3_GIAIC	>tr|A8BKZ3|A8BKZ3_GIAIC ZZ-type domain-containing protein OS=Giardia intestinalis (strain ATCC 50803 / WB clone C6) OX=184922 GN=GL50803_113625 PE=4 SV=1
tr|A8BLL7|A8BLL7_GIAIC	>tr|A8BLL7|A8BLL7_GIAIC Ribosomal protein L7a OS=Giardia intestinalis (strain ATCC 50803 / WB clone C6) OX=184922 GN=GL50803_17244 PE=4 SV=1
tr|A8BMY2|A8BMY2_GIAIC	>tr|A8BMY2|A8BMY2_GIAIC VSP OS=Giardia intestinalis (strain ATCC 50803 / WB clone C6) OX=184922 GN=GL50803_102662 PE=4 SV=1
tr|A8BMZ1|A8BMZ1_GIAIC	>tr|A8BMZ1|A8BMZ1_GIAIC Ribosomal protein S2 OS=Giardia intestinalis (strain ATCC 50803 / WB clone C6) OX=184922 GN=GL50803_8118 PE=3 SV=1
tr|A8BQM2|A8BQM2_GIAIC	>tr|A8BQM2|A8BQM2_GIAIC VSP OS=Giardia intestinalis (strain ATCC 50803 / WB clone C6) OX=184922 GN=GL50803_11521 PE=4 SV=1
tr|A8BQZ7|A8BQZ7_GIAIC	>tr|A8BQZ7|A8BQZ7_GIAIC 40S ribosomal protein S26 OS=Giardia intestinalis (strain ATCC 50803 / WB clone C6) OX=184922 GN=GL50803_17364 PE=3 SV=1
tr|A8BS37|A8BS37_GIAIC	>tr|A8BS37|A8BS37_GIAIC Ribosomal protein L23 OS=Giardia intestinalis (strain ATCC 50803 / WB clone C6) OX=184922 GN=GL50803_10091 PE=3 SV=1
tr|A8BWS4|A8BWS4_GIAIC	>tr|A8BWS4|A8BWS4_GIAIC Spindle pole protein, putative OS=Giardia intestinalis (strain ATCC 50803 / WB clone C6) OX=184922 GN=GL50803_13372 PE=4 SV=1
tr|A8BY06|A8BY06_GIAIC	>tr|A8BY06|A8BY06_GIAIC Uncharacterized protein OS=Giardia intestinalis (strain ATCC 50803 / WB clone C6) OX=184922 GN=GL50803_16085 PE=4 SV=1
tr|D3KH69|D3KH69_GIAIC	>tr|D3KH69|D3KH69_GIAIC Uncharacterized protein OS=Giardia intestinalis (strain ATCC 50803 / WB clone C6) OX=184922 GN=GL50803_7970 PE=4 SV=1
tr|E2RU65|E2RU65_GIAIC	>tr|E2RU65|E2RU65_GIAIC Malate dehydrogenase OS=Giardia intestinalis (strain ATCC 50803 / WB clone C6) OX=184922 GN=GL50803_3331 PE=3 SV=1
tr|A8B5E9|A8B5E9_GIAIC;tr|A8B4C4|A8B4C4_GIAIC	>tr|A8B5E9|A8B5E9_GIAIC Thioredoxin domain-containing protein OS=Giardia intestinalis (strain ATCC 50803 / WB clone C6) OX=184922 GN=GL50803_3910 PE=4 SV=1;>tr|A8B4C4|A8B4C4_GIAIC Thioredoxin domain-containing protein OS=Giardia intestinalis (strain ATCC 5
tr|A8BFR0|A8BFR0_GIAIC	>tr|A8BFR0|A8BFR0_GIAIC Elongation factor 1-gamma OS=Giardia intestinalis (strain ATCC 50803 / WB clone C6) OX=184922 GN=GL50803_12102 PE=4 SV=1
tr|A8BU59|A8BU59_GIAIC	>tr|A8BU59|A8BU59_GIAIC Elongation factor 2 OS=Giardia intestinalis (strain ATCC 50803 / WB clone C6) OX=184922 GN=GL50803_17570 PE=4 SV=1
tr|A8BVM3|A8BVM3_GIAIC;tr|A8BX07|A8BX07_GIAIC	>tr|A8BVM3|A8BVM3_GIAIC Cathepsin B OS=Giardia intestinalis (strain ATCC 50803 / WB clone C6) OX=184922 GN=GL50803_16779 PE=3 SV=1
tr|A8BZ11|A8BZ11_GIAIC	>tr|A8BZ11|A8BZ11_GIAIC VSP with INR OS=Giardia intestinalis (strain ATCC 50803 / WB clone C6) OX=184922 GN=GL50803_14586 PE=4 SV=1
tr|A8BCP0|A8BCP0_GIAIC	>tr|A8BCP0|A8BCP0_GIAIC Uncharacterized protein OS=Giardia intestinalis (strain ATCC 50803 / WB clone C6) OX=184922 GN=GL50803_16588 PE=4 SV=1
tr|A8BH24|A8BH24_GIAIC	>tr|A8BH24|A8BH24_GIAIC Kinase, NEK-frag OS=Giardia intestinalis (strain ATCC 50803 / WB clone C6) OX=184922 GN=GL50803_15411 PE=4 SV=1
tr|E2RU27|E2RU27_GIAIC	>tr|E2RU27|E2RU27_GIAIC Thioredoxin reductase OS=Giardia intestinalis (strain ATCC 50803 / WB clone C6) OX=184922 GN=GL50803_9827 PE=1 SV=1
tr|A8B5G1|A8B5G1_GIAIC	>tr|A8B5G1|A8B5G1_GIAIC Axoneme-associated protein GASP-180 OS=Giardia intestinalis (strain ATCC 50803 / WB clone C6) OX=184922 GN=GL50803_137716 PE=4 SV=1
tr|A8BK79|A8BK79_GIAIC	>tr|A8BK79|A8BK79_GIAIC Xaa-Pro dipeptidase OS=Giardia intestinalis (strain ATCC 50803 / WB clone C6) OX=184922 GN=GL50803_17327 PE=3 SV=1
tr|A8BPC0|A8BPC0_GIAIC	>tr|A8BPC0|A8BPC0_GIAIC Tubulin alpha chain OS=Giardia intestinalis (strain ATCC 50803 / WB clone C6) OX=184922 GN=GL50803_103676 PE=3 SV=1
tr|E2RTU7|E2RTU7_GIAIC	>tr|E2RTU7|E2RTU7_GIAIC Beta-giardin OS=Giardia intestinalis (strain ATCC 50803 / WB clone C6) OX=184922 GN=GL50803_4812 PE=4 SV=1
tr|A8B252|A8B252_GIAIC	>tr|A8B252|A8B252_GIAIC 40S ribosomal protein S8 OS=Giardia intestinalis (strain ATCC 50803 / WB clone C6) OX=184922 GN=GL50803_5845 PE=3 SV=1
tr|A8BEI4|A8BEI4_GIAIC	>tr|A8BEI4|A8BEI4_GIAIC Uncharacterized protein OS=Giardia intestinalis (strain ATCC 50803 / WB clone C6) OX=184922 GN=GL50803_16768 PE=4 SV=1
tr|A8BTG7|A8BTG7_GIAIC	>tr|A8BTG7|A8BTG7_GIAIC Cathepsin B OS=Giardia intestinalis (strain ATCC 50803 / WB clone C6) OX=184922 GN=GL50803_14019 PE=3 SV=1
tr|D3KHS6|D3KHS6_GIAIC	>tr|D3KHS6|D3KHS6_GIAIC DHR-1 domain-containing protein OS=Giardia intestinalis (strain ATCC 50803 / WB clone C6) OX=184922 GN=GL50803_114201 PE=3 SV=1
tr|E2RU33|E2RU33_GIAIC	>tr|E2RU33|E2RU33_GIAIC Ribosomal protein L10a OS=Giardia intestinalis (strain ATCC 50803 / WB clone C6) OX=184922 GN=GL50803_1345 PE=4 SV=1
tr|A8BE38|A8BE38_GIAIC	>tr|A8BE38|A8BE38_GIAIC Malic enzyme OS=Giardia intestinalis (strain ATCC 50803 / WB clone C6) OX=184922 GN=GL50803_14285 PE=4 SV=1
tr|A8B2U2|A8B2U2_GIAIC	>tr|A8B2U2|A8B2U2_GIAIC Fructose-bisphosphate aldolase OS=Giardia intestinalis (strain ATCC 50803 / WB clone C6) OX=184922 GN=GL50803_11043 PE=4 SV=1
tr|A8B338|A8B338_GIAIC;tr|A8BYC4|A8BYC4_GIAIC	>tr|A8B338|A8B338_GIAIC Peroxiredoxin 1 OS=Giardia intestinalis (strain ATCC 50803 / WB clone C6) OX=184922 GN=GL50803_14521 PE=4 SV=1;>tr|A8BYC4|A8BYC4_GIAIC Peroxiredoxin 1 OS=Giardia intestinalis (strain ATCC 50803 / WB clone C6) OX=184922 GN=GL50803_16
tr|E2RTS6|E2RTS6_GIAIC	>tr|E2RTS6|E2RTS6_GIAIC Enolase OS=Giardia intestinalis (strain ATCC 50803 / WB clone C6) OX=184922 GN=GL50803_11118 PE=3 SV=1
tr|A8BEI6|A8BEI6_GIAIC	>tr|A8BEI6|A8BEI6_GIAIC Tubulin beta chain OS=Giardia intestinalis (strain ATCC 50803 / WB clone C6) OX=184922 GN=GL50803_101291 PE=3 SV=1
tr|E2RU57|E2RU57_GIAIC;tr|E2RTW1|E2RTW1_GIAIC;tr|E2RTP6|E2RTP6_GIAIC	>tr|E2RU57|E2RU57_GIAIC Alpha-7.3 giardin OS=Giardia intestinalis (strain ATCC 50803 / WB clone C6) OX=184922 GN=GL50803_114787 PE=4 SV=1;>tr|E2RTW1|E2RTW1_GIAIC Alpha-7.2 giardin OS=Giardia intestinalis (strain ATCC 50803 / WB clone C6) OX=184922 GN=GL508
tr|E2RU36|E2RU36_GIAIC	>tr|E2RU36|E2RU36_GIAIC Arginine deiminase OS=Giardia intestinalis (strain ATCC 50803 / WB clone C6) OX=184922 GN=GL50803_112103 PE=4 SV=1
tr|A8BB85|A8BB85_GIAIC	>tr|A8BB85|A8BB85_GIAIC Carbamate kinase OS=Giardia intestinalis (strain ATCC 50803 / WB clone C6) OX=184922 GN=GL50803_16453 PE=1 SV=1
tr|A8BFF8|A8BFF8_GIAIC	>tr|A8BFF8|A8BFF8_GIAIC Glutamate dehydrogenase OS=Giardia intestinalis (strain ATCC 50803 / WB clone C6) OX=184922 GN=GL50803_21942 PE=3 SV=1
tr|A8BVR3|A8BVR3_GIAIC	>tr|A8BVR3|A8BVR3_GIAIC Elongation factor 1-alpha OS=Giardia intestinalis (strain ATCC 50803 / WB clone C6) OX=184922 GN=GL50803_112304 PE=3 SV=1
tr|A8BSP4|A8BSP4_GIAIC	>tr|A8BSP4|A8BSP4_GIAIC Glyceraldehyde-3-phosphate dehydrogenase OS=Giardia intestinalis (strain ATCC 50803 / WB clone C6) OX=184922 GN=GL50803_6687 PE=3 SV=1
tr|E2RTT6|E2RTT6_GIAIC	>tr|E2RTT6|E2RTT6_GIAIC Ornithine carbamoyltransferase OS=Giardia intestinalis (strain ATCC 50803 / WB clone C6) OX=184922 GN=GL50803_10311 PE=3 SV=1

## Sheet: SEV
Protein IDs	Fasta headers
tr|A8B252|A8B252_GIAIC	>tr|A8B252|A8B252_GIAIC 40S ribosomal protein S8 OS=Giardia intestinalis (strain ATCC 50803 / WB clone C6) OX=184922 GN=GL50803_5845 PE=3 SV=1
tr|A8B4Z7|A8B4Z7_GIAIC;tr|A8B518|A8B518_GIAIC	>tr|A8B4Z7|A8B4Z7_GIAIC Kinesin-3 OS=Giardia intestinalis (strain ATCC 50803 / WB clone C6) OX=184922 GN=GL50803_102101 PE=3 SV=1;>tr|A8B518|A8B518_GIAIC Kinesin-3 OS=Giardia intestinalis (strain ATCC 50803 / WB clone C6) OX=184922 GN=GL50803_112846 PE=3 S
tr|A8B6L8|A8B6L8_GIAIC	>tr|A8B6L8|A8B6L8_GIAIC 40S ribosomal protein S6 OS=Giardia intestinalis (strain ATCC 50803 / WB clone C6) OX=184922 GN=GL50803_14620 PE=3 SV=1
tr|A8B9C8|A8B9C8_GIAIC	>tr|A8B9C8|A8B9C8_GIAIC DNA-directed RNA polymerase subunit D OS=Giardia intestinalis (strain ATCC 50803 / WB clone C6) OX=184922 GN=GL50803_10055 PE=4 SV=1
tr|A8BBU1|A8BBU1_GIAIC	>tr|A8BBU1|A8BBU1_GIAIC Diphthine synthase OS=Giardia intestinalis (strain ATCC 50803 / WB clone C6) OX=184922 GN=GL50803_28666 PE=4 SV=1
tr|A8BCR1|A8BCR1_GIAIC	>tr|A8BCR1|A8BCR1_GIAIC Protein 21.1 OS=Giardia intestinalis (strain ATCC 50803 / WB clone C6) OX=184922 GN=GL50803_7021 PE=4 SV=1
tr|A8BEI4|A8BEI4_GIAIC	>tr|A8BEI4|A8BEI4_GIAIC Uncharacterized protein OS=Giardia intestinalis (strain ATCC 50803 / WB clone C6) OX=184922 GN=GL50803_16768 PE=4 SV=1
tr|A8BEW2|A8BEW2_GIAIC	>tr|A8BEW2|A8BEW2_GIAIC Uncharacterized protein OS=Giardia intestinalis (strain ATCC 50803 / WB clone C6) OX=184922 GN=GL50803_9183 PE=4 SV=1
tr|A8BFE3|A8BFE3_GIAIC	>tr|A8BFE3|A8BFE3_GIAIC 40S ribosomal protein S4 OS=Giardia intestinalis (strain ATCC 50803 / WB clone C6) OX=184922 GN=GL50803_11359 PE=3 SV=1
tr|A8BIB1|A8BIB1_GIAIC	>tr|A8BIB1|A8BIB1_GIAIC Uncharacterized protein OS=Giardia intestinalis (strain ATCC 50803 / WB clone C6) OX=184922 GN=GL50803_92602 PE=4 SV=1
tr|A8BR70|A8BR70_GIAIC	>tr|A8BR70|A8BR70_GIAIC Protein 21.1 OS=Giardia intestinalis (strain ATCC 50803 / WB clone C6) OX=184922 GN=GL50803_6081 PE=4 SV=1
tr|A8BRA9|A8BRA9_GIAIC	>tr|A8BRA9|A8BRA9_GIAIC Protein 21.1 OS=Giardia intestinalis (strain ATCC 50803 / WB clone C6) OX=184922 GN=GL50803_17379 PE=4 SV=1
tr|A8BU55|A8BU55_GIAIC	>tr|A8BU55|A8BU55_GIAIC Protein 21.1 OS=Giardia intestinalis (strain ATCC 50803 / WB clone C6) OX=184922 GN=GL50803_17568 PE=4 SV=1
tr|A8BUY6|A8BUY6_GIAIC	>tr|A8BUY6|A8BUY6_GIAIC Lyase_8 domain-containing protein OS=Giardia intestinalis (strain ATCC 50803 / WB clone C6) OX=184922 GN=GL50803_15347 PE=4 SV=1
tr|A8BYK7|A8BYK7_GIAIC	>tr|A8BYK7|A8BYK7_GIAIC Uncharacterized protein OS=Giardia intestinalis (strain ATCC 50803 / WB clone C6) OX=184922 GN=GL50803_41212 PE=4 SV=1
tr|A8BZ58|A8BZ58_GIAIC	>tr|A8BZ58|A8BZ58_GIAIC Ribosomal protein S18 OS=Giardia intestinalis (strain ATCC 50803 / WB clone C6) OX=184922 GN=GL50803_15551 PE=3 SV=1
tr|A8BZD3|A8BZD3_GIAIC	>tr|A8BZD3|A8BZD3_GIAIC Ribosomal protein S5 OS=Giardia intestinalis (strain ATCC 50803 / WB clone C6) OX=184922 GN=GL50803_12981 PE=4 SV=1
tr|D3KHQ0|D3KHQ0_GIAIC	>tr|D3KHQ0|D3KHQ0_GIAIC Uncharacterized protein OS=Giardia intestinalis (strain ATCC 50803 / WB clone C6) OX=184922 GN=GL50803_16922 PE=4 SV=1
tr|E2RU45|E2RU45_GIAIC	>tr|E2RU45|E2RU45_GIAIC Vacuolar protein sorting 35 OS=Giardia intestinalis (strain ATCC 50803 / WB clone C6) OX=184922 GN=GL50803_23833 PE=4 SV=1

## Sheet: LEV
Protein Ids	Fasta headers
tr|A8B1T3|A8B1T3_GIAIC	>tr|A8B1T3|A8B1T3_GIAIC Ribosomal protein L27 OS=Giardia intestinalis (strain ATCC 50803 / WB clone C6) OX=184922 GN=GL50803_8462 PE=4 SV=1
tr|A8B1Y1|A8B1Y1_GIAIC	>tr|A8B1Y1|A8B1Y1_GIAIC VSP OS=Giardia intestinalis (strain ATCC 50803 / WB clone C6) OX=184922 GN=GL50803_137740 PE=4 SV=1
tr|A8B2T1|A8B2T1_GIAIC	>tr|A8B2T1|A8B2T1_GIAIC Coiled-coil protein OS=Giardia intestinalis (strain ATCC 50803 / WB clone C6) OX=184922 GN=GL50803_8610 PE=4 SV=1
tr|A8B348|A8B348_GIAIC	>tr|A8B348|A8B348_GIAIC Uncharacterized protein OS=Giardia intestinalis (strain ATCC 50803 / WB clone C6) OX=184922 GN=GL50803_6544 PE=4 SV=1
tr|A8B373|A8B373_GIAIC	>tr|A8B373|A8B373_GIAIC Rhodanese domain-containing protein OS=Giardia intestinalis (strain ATCC 50803 / WB clone C6) OX=184922 GN=GL50803_6752 PE=4 SV=1
tr|A8B3P9|A8B3P9_GIAIC	>tr|A8B3P9|A8B3P9_GIAIC Acyl-CoA synthetase OS=Giardia intestinalis (strain ATCC 50803 / WB clone C6) OX=184922 GN=GL50803_86511 PE=4 SV=1
tr|A8B9A6|A8B9A6_GIAIC;tr|A8B8E9|A8B8E9_GIAIC;tr|A8BKI4|A8BKI4_GIAIC	>tr|A8B9A6|A8B9A6_GIAIC MFS domain-containing protein OS=Giardia intestinalis (strain ATCC 50803 / WB clone C6) OX=184922 GN=GL50803_114777 PE=4 SV=1;>tr|A8B8E9|A8B8E9_GIAIC Uncharacterized protein OS=Giardia intestinalis (strain ATCC 50803 / WB clone C6)
tr|A8B8M0|A8B8M0_GIAIC	>tr|A8B8M0|A8B8M0_GIAIC Uncharacterized protein OS=Giardia intestinalis (strain ATCC 50803 / WB clone C6) OX=184922 GN=GL50803_11342 PE=4 SV=1
tr|A8B8X5|A8B8X5_GIAIC	>tr|A8B8X5|A8B8X5_GIAIC p60 katanin OS=Giardia intestinalis (strain ATCC 50803 / WB clone C6) OX=184922 GN=GL50803_8389 PE=4 SV=1
tr|A8B966|A8B966_GIAIC	>tr|A8B966|A8B966_GIAIC 4-methyl-5-thiazole monophosphate biosynthesis enzyme OS=Giardia intestinalis (strain ATCC 50803 / WB clone C6) OX=184922 GN=GL50803_9088 PE=4 SV=1
tr|A8B9H1|A8B9H1_GIAIC	>tr|A8B9H1|A8B9H1_GIAIC Protein 21.1 OS=Giardia intestinalis (strain ATCC 50803 / WB clone C6) OX=184922 GN=GL50803_12139 PE=4 SV=1
tr|A8B9L4|A8B9L4_GIAIC	>tr|A8B9L4|A8B9L4_GIAIC Uncharacterized protein OS=Giardia intestinalis (strain ATCC 50803 / WB clone C6) OX=184922 GN=GL50803_8560 PE=4 SV=1
tr|A8BB58|A8BB58_GIAIC	>tr|A8BB58|A8BB58_GIAIC Uncharacterized protein OS=Giardia intestinalis (strain ATCC 50803 / WB clone C6) OX=184922 GN=GL50803_137739 PE=4 SV=1
tr|A8BC67|A8BC67_GIAIC	>tr|A8BC67|A8BC67_GIAIC Peptidyl-prolyl cis-trans isomerase OS=Giardia intestinalis (strain ATCC 50803 / WB clone C6) OX=184922 GN=GL50803_17163 PE=3 SV=1
tr|A8BCS1|A8BCS1_GIAIC	>tr|A8BCS1|A8BCS1_GIAIC Spindle pole protein, putative OS=Giardia intestinalis (strain ATCC 50803 / WB clone C6) OX=184922 GN=GL50803_7031 PE=4 SV=1
tr|A8BH21|A8BH21_GIAIC	>tr|A8BH21|A8BH21_GIAIC Ser/Thr protein kinase OS=Giardia intestinalis (strain ATCC 50803 / WB clone C6) OX=184922 GN=GL50803_15410 PE=4 SV=1
tr|A8BI13|A8BI13_GIAIC	>tr|A8BI13|A8BI13_GIAIC Alpha-6 giardin OS=Giardia intestinalis (strain ATCC 50803 / WB clone C6) OX=184922 GN=GL50803_14551 PE=4 SV=1
tr|A8BK86|A8BK86_GIAIC	>tr|A8BK86|A8BK86_GIAIC Uncharacterized protein OS=Giardia intestinalis (strain ATCC 50803 / WB clone C6) OX=184922 GN=GL50803_10196 PE=4 SV=1
tr|A8BKJ8|A8BKJ8_GIAIC	>tr|A8BKJ8|A8BKJ8_GIAIC Polyadenylate-binding protein, putative OS=Giardia intestinalis (strain ATCC 50803 / WB clone C6) OX=184922 GN=GL50803_5942 PE=4 SV=1
tr|A8BL61|A8BL61_GIAIC	>tr|A8BL61|A8BL61_GIAIC Dynein light chain OS=Giardia intestinalis (strain ATCC 50803 / WB clone C6) OX=184922 GN=GL50803_9848 PE=3 SV=1
tr|A8BM82|A8BM82_GIAIC	>tr|A8BM82|A8BM82_GIAIC Wos2 protein OS=Giardia intestinalis (strain ATCC 50803 / WB clone C6) OX=184922 GN=GL50803_10429 PE=4 SV=1
tr|A8BNV2|A8BNV2_GIAIC	>tr|A8BNV2|A8BNV2_GIAIC Uncharacterized protein OS=Giardia intestinalis (strain ATCC 50803 / WB clone C6) OX=184922 GN=GL50803_113284 PE=4 SV=1
tr|A8BPE3|A8BPE3_GIAIC	>tr|A8BPE3|A8BPE3_GIAIC 4-alpha-glucanotransferase, amylo-alpha-1,6-glucosidase OS=Giardia intestinalis (strain ATCC 50803 / WB clone C6) OX=184922 GN=GL50803_10885 PE=4 SV=1
tr|A8BPK1|A8BPK1_GIAIC	>tr|A8BPK1|A8BPK1_GIAIC Rac/Rho-like protein OS=Giardia intestinalis (strain ATCC 50803 / WB clone C6) OX=184922 GN=GL50803_8496 PE=4 SV=1
tr|A8BPT2|A8BPT2_GIAIC	>tr|A8BPT2|A8BPT2_GIAIC Protein 21.1 OS=Giardia intestinalis (strain ATCC 50803 / WB clone C6) OX=184922 GN=GL50803_17551 PE=4 SV=1
tr|A8BQ62|A8BQ62_GIAIC	>tr|A8BQ62|A8BQ62_GIAIC Putative_PNPOx domain-containing protein OS=Giardia intestinalis (strain ATCC 50803 / WB clone C6) OX=184922 GN=GL50803_5810 PE=4 SV=1
tr|A8BQS7|A8BQS7_GIAIC	>tr|A8BQS7|A8BQS7_GIAIC Heat shock protein HSP 90-alpha OS=Giardia intestinalis (strain ATCC 50803 / WB clone C6) OX=184922 GN=GL50803_13864 PE=4 SV=1
tr|A8BS32|A8BS32_GIAIC	>tr|A8BS32|A8BS32_GIAIC Uncharacterized protein OS=Giardia intestinalis (strain ATCC 50803 / WB clone C6) OX=184922 GN=GL50803_21201 PE=4 SV=1
tr|A8BS66|A8BS66_GIAIC	>tr|A8BS66|A8BS66_GIAIC Mitogen-activated protein kinase OS=Giardia intestinalis (strain ATCC 50803 / WB clone C6) OX=184922 GN=GL50803_22850 PE=3 SV=1
tr|A8BS67|A8BS67_GIAIC	>tr|A8BS67|A8BS67_GIAIC Sjogrens syndrome nuclear autoantigen 1-like protein OS=Giardia intestinalis (strain ATCC 50803 / WB clone C6) OX=184922 GN=GL50803_16263 PE=4 SV=1
tr|A8BSJ7|A8BSJ7_GIAIC	>tr|A8BSJ7|A8BSJ7_GIAIC Uncharacterized protein OS=Giardia intestinalis (strain ATCC 50803 / WB clone C6) OX=184922 GN=GL50803_34653 PE=4 SV=1
tr|A8BT25|A8BT25_GIAIC	>tr|A8BT25|A8BT25_GIAIC Thioredoxin domain-containing protein OS=Giardia intestinalis (strain ATCC 50803 / WB clone C6) OX=184922 GN=GL50803_9355 PE=4 SV=1
tr|A8BTQ0|A8BTQ0_GIAIC	>tr|A8BTQ0|A8BTQ0_GIAIC Phospholipase B-like OS=Giardia intestinalis (strain ATCC 50803 / WB clone C6) OX=184922 GN=GL50803_93548 PE=3 SV=1
tr|A8BU80|A8BU80_GIAIC	>tr|A8BU80|A8BU80_GIAIC Peroxiredoxin 1 OS=Giardia intestinalis (strain ATCC 50803 / WB clone C6) OX=184922 GN=GL50803_15383 PE=4 SV=1
tr|A8BVR8|A8BVR8_GIAIC	>tr|A8BVR8|A8BVR8_GIAIC NAC-A/B domain-containing protein OS=Giardia intestinalis (strain ATCC 50803 / WB clone C6) OX=184922 GN=GL50803_5604 PE=4 SV=1
tr|A8BWM0|A8BWM0_GIAIC	>tr|A8BWM0|A8BWM0_GIAIC Uncharacterized protein OS=Giardia intestinalis (strain ATCC 50803 / WB clone C6) OX=184922 GN=GL50803_35999 PE=4 SV=1
tr|A8BX22|A8BX22_GIAIC	>tr|A8BX22|A8BX22_GIAIC Stress-induced-phosphoprotein 1 OS=Giardia intestinalis (strain ATCC 50803 / WB clone C6) OX=184922 GN=GL50803_27310 PE=4 SV=1
tr|E2RTP3|E2RTP3_GIAIC	>tr|E2RTP3|E2RTP3_GIAIC Alcohol dehydrogenase lateral transfer candidate OS=Giardia intestinalis (strain ATCC 50803 / WB clone C6) OX=184922 GN=GL50803_3593 PE=4 SV=1
tr|E2RTP4|E2RTP4_GIAIC	>tr|E2RTP4|E2RTP4_GIAIC Alpha-1 giardin OS=Giardia intestinalis (strain ATCC 50803 / WB clone C6) OX=184922 GN=GL50803_11654 PE=4 SV=1
tr|E2RTZ1|E2RTZ1_GIAIC	>tr|E2RTZ1|E2RTZ1_GIAIC Pyruvate-flavodoxin oxidoreductase OS=Giardia intestinalis (strain ATCC 50803 / WB clone C6) OX=184922 GN=GL50803_114609 PE=4 SV=1
tr|E2RTZ2|E2RTZ2_GIAIC	>tr|E2RTZ2|E2RTZ2_GIAIC Rab1a OS=Giardia intestinalis (strain ATCC 50803 / WB clone C6) OX=184922 GN=GL50803_9558 PE=4 SV=1
tr|E2RU17|E2RU17_GIAIC	>tr|E2RU17|E2RU17_GIAIC Rab2a OS=Giardia intestinalis (strain ATCC 50803 / WB clone C6) OX=184922 GN=GL50803_15567 PE=4 SV=1
tr|E2RU99|E2RU99_GIAIC	>tr|E2RU99|E2RU99_GIAIC Branched-chain amino acid aminotransferase lateral transfer candidate OS=Giardia intestinalis (strain ATCC 50803 / WB clone C6) OX=184922 GN=GL50803_6184 PE=4 SV=1
tr|A8B3J7|A8B3J7_GIAIC	>tr|A8B3J7|A8B3J7_GIAIC Aldehyde-alcohol dehydrogenase OS=Giardia intestinalis (strain ATCC 50803 / WB clone C6) OX=184922 GN=GL50803_93358 PE=3 SV=1
tr|A8B5K6|A8B5K6_GIAIC	>tr|A8B5K6|A8B5K6_GIAIC Protein 21.1 OS=Giardia intestinalis (strain ATCC 50803 / WB clone C6) OX=184922 GN=GL50803_14859 PE=4 SV=1
tr|A8B6Z3|A8B6Z3_GIAIC	>tr|A8B6Z3|A8B6Z3_GIAIC WD-40 repeat protein family OS=Giardia intestinalis (strain ATCC 50803 / WB clone C6) OX=184922 GN=GL50803_10822 PE=4 SV=1
tr|A8B8F8|A8B8F8_GIAIC	>tr|A8B8F8|A8B8F8_GIAIC Ribosomal protein L12 OS=Giardia intestinalis (strain ATCC 50803 / WB clone C6) OX=184922 GN=GL50803_14938 PE=3 SV=1
tr|A8BA49|A8BA49_GIAIC	>tr|A8BA49|A8BA49_GIAIC Uncharacterized protein OS=Giardia intestinalis (strain ATCC 50803 / WB clone C6) OX=184922 GN=GL50803_16507 PE=4 SV=1
tr|A8BBT5|A8BBT5_GIAIC	>tr|A8BBT5|A8BBT5_GIAIC Axoneme-associated protein GASP-180 OS=Giardia intestinalis (strain ATCC 50803 / WB clone C6) OX=184922 GN=GL50803_16745 PE=4 SV=1
tr|A8BDV4|A8BDV4_GIAIC	>tr|A8BDV4|A8BDV4_GIAIC FixW protein, putative OS=Giardia intestinalis (strain ATCC 50803 / WB clone C6) OX=184922 GN=GL50803_6289 PE=4 SV=1
tr|A8BEJ1|A8BEJ1_GIAIC	>tr|A8BEJ1|A8BEJ1_GIAIC Aminoacyl-histidine dipeptidase OS=Giardia intestinalis (strain ATCC 50803 / WB clone C6) OX=184922 GN=GL50803_15832 PE=4 SV=1
tr|A8BER9|A8BER9_GIAIC	>tr|A8BER9|A8BER9_GIAIC Median body protein OS=Giardia intestinalis (strain ATCC 50803 / WB clone C6) OX=184922 GN=GL50803_16343 PE=4 SV=1
tr|A8BH09|A8BH09_GIAIC	>tr|A8BH09|A8BH09_GIAIC Translation initiation inhibitor OS=Giardia intestinalis (strain ATCC 50803 / WB clone C6) OX=184922 GN=GL50803_480 PE=4 SV=1
tr|A8BH18|A8BH18_GIAIC	>tr|A8BH18|A8BH18_GIAIC Kinase, NEK OS=Giardia intestinalis (strain ATCC 50803 / WB clone C6) OX=184922 GN=GL50803_11390 PE=4 SV=1
tr|A8BL06|A8BL06_GIAIC	>tr|A8BL06|A8BL06_GIAIC Uncharacterized protein OS=Giardia intestinalis (strain ATCC 50803 / WB clone C6) OX=184922 GN=GL50803_7520 PE=4 SV=1
tr|A8BL74|A8BL74_GIAIC	>tr|A8BL74|A8BL74_GIAIC Uncharacterized protein OS=Giardia intestinalis (strain ATCC 50803 / WB clone C6) OX=184922 GN=GL50803_9861 PE=4 SV=1
tr|A8BNC0|A8BNC0_GIAIC	>tr|A8BNC0|A8BNC0_GIAIC Coiled-coil protein OS=Giardia intestinalis (strain ATCC 50803 / WB clone C6) OX=184922 GN=GL50803_113677 PE=4 SV=1
tr|A8BVD3|A8BVD3_GIAIC	>tr|A8BVD3|A8BVD3_GIAIC Transketolase OS=Giardia intestinalis (strain ATCC 50803 / WB clone C6) OX=184922 GN=GL50803_9704 PE=4 SV=1
tr|A8BYL1|A8BYL1_GIAIC	>tr|A8BYL1|A8BYL1_GIAIC Uncharacterized protein OS=Giardia intestinalis (strain ATCC 50803 / WB clone C6) OX=184922 GN=GL50803_13584 PE=4 SV=1
tr|A8BZ22|A8BZ22_GIAIC	>tr|A8BZ22|A8BZ22_GIAIC Translation elongation factor OS=Giardia intestinalis (strain ATCC 50803 / WB clone C6) OX=184922 GN=GL50803_13561 PE=4 SV=1
tr|E2RTQ9|E2RTQ9_GIAIC	>tr|E2RTQ9|E2RTQ9_GIAIC Alpha-2 giardin OS=Giardia intestinalis (strain ATCC 50803 / WB clone C6) OX=184922 GN=GL50803_7796 PE=4 SV=1
tr|E2RU75|E2RU75_GIAIC	>tr|E2RU75|E2RU75_GIAIC Giardia trophozoite antigen GTA-1 OS=Giardia intestinalis (strain ATCC 50803 / WB clone C6) OX=184922 GN=GL50803_17090 PE=4 SV=1
tr|A8BEZ6|A8BEZ6_GIAIC	>tr|A8BEZ6|A8BEZ6_GIAIC Delta giardin OS=Giardia intestinalis (strain ATCC 50803 / WB clone C6) OX=184922 GN=GL50803_86676 PE=4 SV=1
tr|A8BQ26|A8BQ26_GIAIC	>tr|A8BQ26|A8BQ26_GIAIC Pyruvate, phosphate dikinase OS=Giardia intestinalis (strain ATCC 50803 / WB clone C6) OX=184922 GN=GL50803_9909 PE=3 SV=1
tr|A8BXV9|A8BXV9_GIAIC	>tr|A8BXV9|A8BXV9_GIAIC Protein 21.1 OS=Giardia intestinalis (strain ATCC 50803 / WB clone C6) OX=184922 GN=GL50803_9030 PE=4 SV=1
tr|A8BZ89|A8BZ89_GIAIC	>tr|A8BZ89|A8BZ89_GIAIC Eukaryotic translation initiation factor 5A OS=Giardia intestinalis (strain ATCC 50803 / WB clone C6) OX=184922 GN=GL50803_14614 PE=3 SV=1
tr|E2RTN7|E2RTN7_GIAIC	>tr|E2RTN7|E2RTN7_GIAIC Gamma giardin OS=Giardia intestinalis (strain ATCC 50803 / WB clone C6) OX=184922 GN=GL50803_17230 PE=4 SV=1
tr|E2RU97|E2RU97_GIAIC	>tr|E2RU97|E2RU97_GIAIC 14-3-3 protein OS=Giardia intestinalis (strain ATCC 50803 / WB clone C6) OX=184922 GN=GL50803_6430 PE=3 SV=1
tr|A8B440|A8B440_GIAIC	>tr|A8B440|A8B440_GIAIC Protein 21.1 OS=Giardia intestinalis (strain ATCC 50803 / WB clone C6) OX=184922 GN=GL50803_27925 PE=4 SV=1
tr|E2RTW4|E2RTW4_GIAIC;tr|E2RTT4|E2RTT4_GIAIC	>tr|E2RTW4|E2RTW4_GIAIC Protein disulfide isomerase PDI5 OS=Giardia intestinalis (strain ATCC 50803 / WB clone C6) OX=184922 GN=GL50803_8064 PE=4 SV=1
tr|A8B431|A8B431_GIAIC	>tr|A8B431|A8B431_GIAIC Bip OS=Giardia intestinalis (strain ATCC 50803 / WB clone C6) OX=184922 GN=GL50803_17121 PE=3 SV=1
tr|A8B820|A8B820_GIAIC	>tr|A8B820|A8B820_GIAIC Protein 21.1 OS=Giardia intestinalis (strain ATCC 50803 / WB clone C6) OX=184922 GN=GL50803_17060 PE=4 SV=1
tr|A8BH19|A8BH19_GIAIC	>tr|A8BH19|A8BH19_GIAIC Kinase, NEK OS=Giardia intestinalis (strain ATCC 50803 / WB clone C6) OX=184922 GN=GL50803_15409 PE=4 SV=1
tr|A8BGV6|A8BGV6_GIAIC	>tr|A8BGV6|A8BGV6_GIAIC Phosphoglycerate kinase OS=Giardia intestinalis (strain ATCC 50803 / WB clone C6) OX=184922 GN=GL50803_90872 PE=3 SV=1
tr|E2RU95|E2RU95_GIAIC	>tr|E2RU95|E2RU95_GIAIC UPL-1 OS=Giardia intestinalis (strain ATCC 50803 / WB clone C6) OX=184922 GN=GL50803_9779 PE=4 SV=1
tr|A8BCR6|A8BCR6_GIAIC	>tr|A8BCR6|A8BCR6_GIAIC Cytosolic HSP70 OS=Giardia intestinalis (strain ATCC 50803 / WB clone C6) OX=184922 GN=GL50803_88765 PE=3 SV=1
